# Supplementary material for: Additive Effect on the Structure of PEDOT:PSS Dispersions and Its Correlation with the Structure and Morphology of Thin Films
Source: Polymers (Basel). 2021 Dec 30;14(1):141. doi: 10.3390/polym14010141 (PMC8747737; doi:10.3390/polym14010141)
Supplement: Supplementary file 1 [file polymers-14-00141-s001.zip]

Archive with 1 entries (1 files):
- polymers-1493294-supplementary.pdf
